# Supplementary material for: The Influence of Southwestern Virginia Environmental Conditions on the Potential Ability of Haemaphysalis longicornis, Amblyomma americanum, and Amblyomma maculatum to Overwinter in the Region
Source: Insects. 2021 Nov 6;12(11):1000. doi: 10.3390/insects12111000 (PMC8622198; doi:10.3390/insects12111000)
Supplement: Supplementary file 1 [file insects-12-01000-s001.zip]

Archive with 4 entries (4 files):
- Figure S1.jpg
- Figure S2.jpg
- Figure S3-a.jpg
- Figure S3-b.jpg
